# Supplementary material for: Single intravenous administration of oncolytic adenovirus TILT-123 results in systemic tumor transduction and immune response in patients with advanced solid tumors
Source: J Exp Clin Cancer Res. 2024 Nov 6;43:297. doi: 10.1186/s13046-024-03219-0 (PMC11539705; doi:10.1186/s13046-024-03219-0)
Supplement: Supplementary file 1 — Supplementary Material 1. [file 13046_2024_3219_MOESM1_ESM.xlsx]

## Sheet: DEGs on Day 8 vs Baseline
Protein	Log2FC	P-value	log10Pvalue	Significant
A2M	0.09053	0.851003	0.0700688	FALSE
ABCB1	0.19098	0.751411	0.124123	FALSE
ABL1	-0.0728	0.695992	0.157396	FALSE
ADA	0.14054	0.49433	0.305983	FALSE
ADORA2A	0.15349	0.552483	0.257681	FALSE
AICDA	0.00724	0.903198	0.0442169	FALSE
AIRE	-0.04638	0.886675	0.0522354	FALSE
AKT3	0.08923	0.766583	0.115441	FALSE
ALCAM	0.01799	0.937321	0.0281117	FALSE
AMBP	1.23115	0.541626	0.266301	FALSE
ANP32B	0.17117	0.0895379	1.04799	FALSE
ANXA1	0.14077	0.67218	0.172515	FALSE
APOE	0.14638	0.789138	0.102847	FALSE
APP	-0.10194	0.525523	0.279408	FALSE
ARG1	0.74191	0.541626	0.266301	FALSE
ARG2	0.02996	0.6698	0.174055	FALSE
ATF1	-0.05687	0.536539	0.270399	FALSE
ATF2	-0.28283	0.153076	0.815092	FALSE
ATG10	-0.06226	0.611003	0.213957	FALSE
ATG12	0.02723	0.800601	0.0965837	FALSE
ATG16L1	-0.12595	0.22811	0.641856	FALSE
ATG5	-0.01594	0.906809	0.0424841	FALSE
ATG7	0.19468	0.0646111	1.18969	FALSE
ATM	0.29652	0.325806	0.487041	FALSE
AXL	-0.00568	0.981052	0.0083081	FALSE
B2M	-0.25517	0.390008	0.408927	FALSE
BATF	-0.02556	0.917152	0.0375586	FALSE
BATF3	0.36379	0.170447	0.768411	FALSE
BAX	-0.0735	0.701018	0.154271	FALSE
BCL10	-0.00999	0.932632	0.0302898	FALSE
BCL2	-0.05819	0.782801	0.106348	FALSE
BCL2L1	0.05523	0.855225	0.0679198	FALSE
BCL6	0.07867	0.742182	0.12949	FALSE
BID	0.22086	0.406459	0.390984	FALSE
BIRC5	0.06816	0.808491	0.0923247	FALSE
BLK	0.15991	0.6698	0.174055	FALSE
BLNK	0.75169	0.0251072	1.6002	TRUE
BMI1	0.00013	0.999177	0.000357554	FALSE
BST1	0.00751	0.980199	0.00868591	FALSE
BST2	-0.63661	0.0237255	1.62478	TRUE
BTK	0.2193	0.381802	0.418161	FALSE
BTLA	0.28968	0.379907	0.420323	FALSE
C1QA	0.67403	0.132712	0.877088	FALSE
C1QB	0.7747	0.108782	0.963443	FALSE
C1QBP	-0.05057	0.761629	0.118257	FALSE
C1R	0.19191	0.723387	0.14063	FALSE
C1S	0.36388	0.568218	0.245485	FALSE
C2	0.71276	0.145002	0.838625	FALSE
C3	0.20735	0.822243	0.0849997	FALSE
C3AR1	0.27937	0.381149	0.418905	FALSE
C4B	0.82612	0.202177	0.694268	FALSE
C4BPA	1.16337	0.172607	0.762941	FALSE
C5	0.91054	0.067627	1.16988	FALSE
C6	0.9684	0.357544	0.446671	FALSE
C7	0.78717	0.241211	0.617603	FALSE
C8A	0.72509	0.463135	0.334293	FALSE
C8B	0.67907	0.583008	0.234326	FALSE
C8G	0.15478	0.760864	0.118693	FALSE
C9	0.96827	0.541626	0.266301	FALSE
CAMP	0.05298	0.874615	0.0581832	FALSE
CARD11	0.64788	0.0477967	1.3206	TRUE
CARD9	-0.02029	0.95357	0.0206473	FALSE
CASP1	-0.30862	0.372569	0.428793	FALSE
CASP10	0.16447	0.627364	0.20248	FALSE
CASP3	-0.0044	0.955045	0.0199764	FALSE
CASP8	0.11201	0.216553	0.664436	FALSE
CCL1	0.02339	0.937683	0.0279438	FALSE
CCL11	-0.69331	0.240156	0.619506	FALSE
CCL13	0.71608	0.199067	0.701001	FALSE
CCL14	0.91884	0.207957	0.682026	FALSE
CCL15	0.53305	0.541626	0.266301	FALSE
CCL16	0.65517	0.390991	0.407833	FALSE
CCL17	0.19211	0.523715	0.280905	FALSE
CCL18	0.70635	0.42832	0.368232	FALSE
CCL19	1.18312	0.0464202	1.33329	TRUE
CCL2	-0.34046	0.36372	0.439232	FALSE
CCL20	0.39325	0.325806	0.487041	FALSE
CCL21	1.21815	0.0581441	1.23549	FALSE
CCL22	0.16361	0.760864	0.118693	FALSE
CCL23	0.61866	0.295082	0.530058	FALSE
CCL24	0.42428	0.295776	0.529037	FALSE
CCL25	-0.29266	0.475143	0.323176	FALSE
CCL26	0.07881	0.821469	0.085409	FALSE
CCL27	-0.02409	0.714844	0.145789	FALSE
CCL28	-0.06372	0.42627	0.370316	FALSE
CCL3	0.16428	0.468056	0.329702	FALSE
CCL4	0.37083	0.141846	0.848182	FALSE
CCL5	0.24725	0.439402	0.357138	FALSE
CCL7	-0.67895	0.0352783	1.45249	TRUE
CCL8	-0.6843	0.0787644	1.10367	FALSE
CCND3	0.11678	0.543168	0.265066	FALSE
CCR1	-0.06116	0.859716	0.0656448	FALSE
CCR2	0.70612	0.0890222	1.0505	FALSE
CCR3	0.39336	0.222651	0.652376	FALSE
CCR4	-0.02709	0.807739	0.0927288	FALSE
CCR5	0.30107	0.339229	0.469507	FALSE
CCR6	0.04931	0.6698	0.174055	FALSE
CCR7	0.67058	0.0735146	1.13363	FALSE
CCR9	0.18042	0.42627	0.370316	FALSE
CCRL2	0.21189	0.47871	0.319928	FALSE
CD14	0.51164	0.247047	0.607221	FALSE
CD160	0.50164	0.279098	0.554243	FALSE
CD163	0.09835	0.848281	0.0714603	FALSE
CD164	-0.2829	0.249044	0.603724	FALSE
CD180	0.44078	0.239689	0.620352	FALSE
CD19	0.18871	0.506621	0.295317	FALSE
CD1A	0.12973	1	0	FALSE
CD1B	-0.03959	0.844512	0.0733942	FALSE
CD1C	0.57265	0.105581	0.976414	FALSE
CD1D	0.32299	0.458066	0.339072	FALSE
CD1E	0.16912	0.604951	0.21828	FALSE
CD2	0.48289	0.100757	0.996724	FALSE
CD200	-0.21979	0.169504	0.770821	FALSE
CD207	0.14698	0.484723	0.314506	FALSE
CD209	0.95151	0.067862	1.16837	FALSE
CD22	-0.12286	0.751317	0.124177	FALSE
CD24	0.72174	0.298586	0.524931	FALSE
CD244	0.51839	0.166116	0.779588	FALSE
CD247	0.57941	0.128975	0.889494	FALSE
CD27	0.75785	0.0542692	1.26545	FALSE
CD274	-0.0596	0.760864	0.118693	FALSE
CD276	0.16962	0.308781	0.51035	FALSE
CD28	0.34247	0.193726	0.712813	FALSE
CD33	0.45278	0.325806	0.487041	FALSE
CD34	0.23526	0.460944	0.336352	FALSE
CD36	0.89529	0.193726	0.712813	FALSE
CD37	0.16653	0.460922	0.336373	FALSE
CD38	0.12662	0.663595	0.178097	FALSE
CD3D	0.51029	0.204979	0.688291	FALSE
CD3E	0.57331	0.168422	0.773601	FALSE
CD3G	0.39996	0.252209	0.598239	FALSE
CD4	0.33504	0.316003	0.500309	FALSE
CD40	-0.03974	0.855468	0.0677962	FALSE
CD40LG	0.09955	0.357544	0.446671	FALSE
CD44	-0.02271	0.925594	0.0335797	FALSE
CD46	-0.02133	0.922539	0.0350154	FALSE
CD47	-0.256	0.2817	0.550212	FALSE
CD48	0.49466	0.182616	0.738461	FALSE
CD5	0.29789	0.23801	0.623404	FALSE
CD53	0.34519	0.321628	0.492647	FALSE
CD55	-0.10598	0.576757	0.239007	FALSE
CD58	0.05497	0.541626	0.266301	FALSE
CD59	0.06275	0.768229	0.114509	FALSE
CD6	0.24163	0.364323	0.438514	FALSE
CD63	0.01364	0.945191	0.0244806	FALSE
CD68	0.27544	0.401714	0.396083	FALSE
CD69	0.09502	0.735845	0.133214	FALSE
CD7	0.0193	0.951609	0.0215416	FALSE
CD70	0.38798	0.153076	0.815092	FALSE
CD74	0.51573	0.202027	0.694591	FALSE
CD79A	0.53578	0.135254	0.86885	FALSE
CD79B	0.32427	0.340625	0.467724	FALSE
CD80	-0.06226	0.770888	0.113009	FALSE
CD81	-0.26945	0.241111	0.617783	FALSE
CD83	-0.06722	0.748532	0.12579	FALSE
CD84	0.56044	0.171768	0.765057	FALSE
CD86	0.24288	0.442538	0.354049	FALSE
CD8A	0.38175	0.221635	0.654361	FALSE
CD8B	0.25146	0.378721	0.421681	FALSE
CD9	-0.27476	0.374334	0.426741	FALSE
CD96	0.55845	0.0899346	1.04607	FALSE
CD99	0.27555	0.139873	0.854266	FALSE
CDH1	0.18489	0.295776	0.529037	FALSE
CDH5	0.25713	0.377182	0.423449	FALSE
CDK1	0.2271	0.855225	0.0679198	FALSE
CDKN1A	-0.0922	0.593503	0.226577	FALSE
CEACAM1	0.08091	0.862546	0.064218	FALSE
CEACAM6	0.2824	0.501587	0.299654	FALSE
CEACAM8	-0.35059	0.135254	0.86885	FALSE
CEBPB	-0.15985	0.343879	0.463594	FALSE
CFB	0.2595	0.663615	0.178084	FALSE
CFD	0.81738	0.190521	0.720057	FALSE
CFI	0.36206	0.450826	0.345991	FALSE
CFP	0.41269	0.501587	0.299654	FALSE
CGAS	0.10801	0.589347	0.229629	FALSE
CHIT1	-0.10724	0.801714	0.0959806	FALSE
CHUK	-0.03577	0.762805	0.117586	FALSE
CKLF	-0.11341	0.571775	0.242775	FALSE
CLEC4A	0.3944	0.133353	0.874998	FALSE
CLEC4C	0.40042	0.351753	0.453762	FALSE
CLEC5A	-0.54569	0.233337	0.632016	FALSE
CLEC6A	-0.15504	0.625732	0.203611	FALSE
CLEC7A	-0.0969	0.72871	0.137445	FALSE
CLU	0.44149	0.390991	0.407833	FALSE
CMA1	0.79909	0.235423	0.62815	FALSE
CMKLR1	0.61821	0.109023	0.96248	FALSE
COL3A1	0.59349	0.338177	0.470855	FALSE
COLEC12	0.34555	0.26455	0.577492	FALSE
CR1	0.65875	0.263271	0.579597	FALSE
CR2	0.50198	0.129001	0.889408	FALSE
CREB1	-0.06334	0.580291	0.236355	FALSE
CREB5	0.47923	0.0477852	1.32071	FALSE
CREBBP	0.03868	0.895764	0.0478065	FALSE
CRP	1.43875	0.267578	0.572549	FALSE
CSF1	-0.0504	0.844046	0.0736337	FALSE
CSF1R	0.3845	0.322028	0.492107	FALSE
CSF2	-0.16252	0.615885	0.2105	FALSE
CSF2RB	0.65281	0.0893054	1.04912	FALSE
CSF3	0.10976	0.722391	0.141228	FALSE
CSF3R	0.21108	0.612585	0.212834	FALSE
CT45A1	-0.83767	0.135254	0.86885	FALSE
CTAG1B	0.04377	1	0	FALSE
CTAGE1	-0.024	0.463135	0.334293	FALSE
CTCFL	-0.61444	0.264526	0.577531	FALSE
CTLA4	-0.06942	0.84516	0.0730611	FALSE
CTSG	0.40202	0.534026	0.272438	FALSE
CTSH	0.02877	0.919987	0.0362182	FALSE
CTSL	-0.48229	0.17069	0.767792	FALSE
CTSS	0.31679	0.452259	0.344613	FALSE
CTSW	0.24378	0.385348	0.414146	FALSE
CX3CL1	0.28832	0.251956	0.598675	FALSE
CX3CR1	0.58739	0.118896	0.924831	FALSE
CXCL1	-0.02758	0.921338	0.0355808	FALSE
CXCL10	-0.46183	0.388829	0.410241	FALSE
CXCL11	-0.42871	0.285858	0.543849	FALSE
GNLY	0.24493	0.595435	0.225165	FALSE
GPI	-0.03121	0.860686	0.0651554	FALSE
GTF3C1	0.02582	0.841598	0.0748951	FALSE
GZMA	0.95229	0.0472471	1.32562	TRUE
GZMB	0.26055	0.477579	0.320955	FALSE
GZMH	0.66693	0.0592268	1.22748	FALSE
GZMK	1.03665	0.0425891	1.3707	TRUE
GZMM	0.43668	0.211159	0.675391	FALSE
HAMP	0.63009	0.501587	0.299654	FALSE
HAVCR2	0.00765	0.980637	0.00849158	FALSE
HCK	0.40346	0.217993	0.661557	FALSE
HIF1A	0.10819	0.807739	0.0927288	FALSE
HMGB1	0.04864	0.52555	0.279386	FALSE
HRAS	0.19164	0.139624	0.855039	FALSE
HSD11B1	0.53593	0.903198	0.0442169	FALSE
ICAM1	-0.06267	0.714844	0.145789	FALSE
ICAM2	0.06585	0.828386	0.0817674	FALSE
ICAM3	0.52718	0.0336406	1.47314	TRUE
ICAM4	0.19548	0.531832	0.274225	FALSE
ICAM5	-0.18118	0.461285	0.336031	FALSE
ICOS	0.51126	0.157046	0.803973	FALSE
ICOSLG	0.01397	0.954871	0.0200555	FALSE
IDO1	-0.21182	0.649509	0.187415	FALSE
IFI16	-0.31328	0.147086	0.83243	FALSE
IFI27	-0.65688	0.0533398	1.27295	FALSE
IFI35	-0.26628	0.501587	0.299654	FALSE
IFIH1	-0.52577	0.104004	0.98295	FALSE
IFIT1	-0.74851	0.0418701	1.3781	TRUE
IFIT2	-0.36261	0.26101	0.583343	FALSE
IFITM1	-0.34672	0.252649	0.597482	FALSE
IFITM2	0.68981	0.0708915	1.14941	FALSE
IFNA1	0.1615	0.541626	0.266301	FALSE
IFNA17	0.30191	0.377903	0.422619	FALSE
IFNA2	0.06102	0.583008	0.234326	FALSE
IFNA7	-0.05871	0.807739	0.0927288	FALSE
IFNA8	-0.05505	0.865658	0.0626537	FALSE
IFNAR1	0.12552	0.487415	0.312101	FALSE
IFNAR2	0.17432	0.0492004	1.30803	FALSE
IFNB1	0.36817	0.259582	0.585726	FALSE
IFNG	-0.0803	0.80742	0.0929005	FALSE
IFNGR1	-0.04383	0.865172	0.0628975	FALSE
IFNL1	-0.23623	0.325806	0.487041	FALSE
IFNL2	0.03745	0.760864	0.118693	FALSE
IGF1R	-0.16252	0.475331	0.323003	FALSE
IGF2R	0.06274	0.741024	0.130168	FALSE
IGLL1	0.02346	0.945393	0.0243877	FALSE
IKBKB	0.11283	0.478143	0.320442	FALSE
IKBKE	-0.00894	0.976173	0.0104731	FALSE
IKBKG	0.01377	0.915479	0.0383516	FALSE
IL10	-0.00872	0.97731	0.00996777	FALSE
IL10RA	0.48514	0.134788	0.870348	FALSE
IL11	0.3332	0.295776	0.529037	FALSE
IL11RA	0.08877	0.726693	0.138649	FALSE
IL12A	-0.15922	0.598311	0.223073	FALSE
IL12B	0.06792	0.807739	0.0927288	FALSE
IL12RB1	0.07773	0.783648	0.105879	FALSE
IL12RB2	-0.02679	0.929456	0.031771	FALSE
IL13	-0.12131	0.325806	0.487041	FALSE
IL13RA1	0.18872	0.501587	0.299654	FALSE
IL13RA2	-0.09844	1	0	FALSE
IL15	0.17393	0.542069	0.265945	FALSE
IL15RA	0.07583	0.810023	0.0915028	FALSE
IL16	0.59336	0.0362397	1.44082	TRUE
IL17A	-0.01753	1	0	FALSE
IL17B	0.11466	0.625732	0.203611	FALSE
IL17F	0.11236	0.708766	0.149497	FALSE
IL17RA	-0.00037	0.998249	0.000761156	FALSE
IL17RB	0.64962	0.0935904	1.02877	FALSE
IL18	0.58764	0.0273562	1.56294	TRUE
IL18R1	0.359	0.257289	0.58958	FALSE
IL18R1	0.359	0.257289	0.58958	FALSE
IL18RAP	0.52759	0.123071	0.909846	FALSE
IL18RAP	0.52759	0.123071	0.909846	FALSE
IL19	0.4409	0.277903	0.556107	FALSE
IL19	0.4409	0.277903	0.556107	FALSE
IL1A	0.35137	0.807739	0.0927288	FALSE
IL1A	0.35137	0.807739	0.0927288	FALSE
IL1B	0.17816	0.468977	0.328849	FALSE
IL1B	0.17816	0.468977	0.328849	FALSE
IL1R1	0.484	0.267578	0.572549	FALSE
IL1R1	0.484	0.267578	0.572549	FALSE
IL1R2	0.33753	0.463135	0.334293	FALSE
IL1R2	0.33753	0.463135	0.334293	FALSE
IL1RAP	0.12968	0.903198	0.0442169	FALSE
IL1RAP	0.12968	0.903198	0.0442169	FALSE
IL1RAPL2	0.25388	0.267578	0.572549	FALSE
IL1RAPL2	0.25388	0.267578	0.572549	FALSE
IL1RL1	0.26171	0.295776	0.529037	FALSE
IL1RL1	0.26171	0.295776	0.529037	FALSE
IL1RL2	0.4867	0.149412	0.825613	FALSE
IL1RL2	0.4867	0.149412	0.825613	FALSE
IL1RN	0.06871	0.830929	0.080436	FALSE
IL1RN	0.06871	0.830929	0.080436	FALSE
IL2	0.12381	0.693932	0.158683	FALSE
IL2	0.12381	0.693932	0.158683	FALSE
IL21	0.10136	0.390991	0.407833	FALSE
IL21	0.10136	0.390991	0.407833	FALSE
IL21R	0.31895	0.248486	0.604697	FALSE
IL21R	0.31895	0.248486	0.604697	FALSE
IL22	0.29273	0.406106	0.391361	FALSE
IL22	0.29273	0.406106	0.391361	FALSE
IL22RA1	0.35063	0.390991	0.407833	FALSE
IL22RA1	0.35063	0.390991	0.407833	FALSE
IL22RA2	0.00802	0.760864	0.118693	FALSE
IL22RA2	0.00802	0.760864	0.118693	FALSE
IL23A	0.08526	1	0	FALSE
IL23A	0.08526	1	0	FALSE
IL23R	0.2476	0.313308	0.504029	FALSE
IL23R	0.2476	0.313308	0.504029	FALSE
IL24	-0.20383	0.583008	0.234326	FALSE
IL24	-0.20383	0.583008	0.234326	FALSE
IL25	-0.05723	0.903198	0.0442169	FALSE
IL25	-0.05723	0.903198	0.0442169	FALSE
IL26	-0.26467	0.501587	0.299654	FALSE
IL26	-0.26467	0.501587	0.299654	FALSE
IL27	0.24162	0.464717	0.332812	FALSE
IL27	0.24162	0.464717	0.332812	FALSE
IL2RA	0.30521	0.367071	0.43525	FALSE
IL2RA	0.30521	0.367071	0.43525	FALSE
IL2RB	0.43342	0.103097	0.986753	FALSE
IL2RB	0.43342	0.103097	0.986753	FALSE
IL2RG	0.45607	0.126284	0.89865	FALSE
IL2RG	0.45607	0.126284	0.89865	FALSE
IL3	-0.05874	0.463135	0.334293	FALSE
IL3	-0.05874	0.463135	0.334293	FALSE
IL32	0.47434	0.373869	0.42728	FALSE
IL32	0.47434	0.373869	0.42728	FALSE
IL34	0.11607	0.714389	0.146065	FALSE
IL34	0.11607	0.714389	0.146065	FALSE
IL3RA	0.28369	0.31629	0.499914	FALSE
IL3RA	0.28369	0.31629	0.499914	FALSE
IL4	-0.08296	0.760864	0.118693	FALSE
IL4	-0.08296	0.760864	0.118693	FALSE
IL4R	0.22154	0.542797	0.265362	FALSE
IL4R	0.22154	0.542797	0.265362	FALSE
IL5	-0.15243	0.625732	0.203611	FALSE
IL5	-0.15243	0.625732	0.203611	FALSE
IL5RA	0.10579	0.760864	0.118693	FALSE
IL5RA	0.10579	0.760864	0.118693	FALSE
IL6	-0.18114	0.625732	0.203611	FALSE
IL6	-0.18114	0.625732	0.203611	FALSE
IL6R	-0.17675	0.452817	0.344077	FALSE
IL6R	-0.17675	0.452817	0.344077	FALSE
IL6ST	0.22639	0.434696	0.361815	FALSE
IL6ST	0.22639	0.434696	0.361815	FALSE
IL7	0.29009	0.240942	0.618087	FALSE
IL7	0.29009	0.240942	0.618087	FALSE
IL7R	0.55113	0.182291	0.739235	FALSE
IL7R	0.55113	0.182291	0.739235	FALSE
IL9	0.34062	0.404983	0.392563	FALSE
IL9	0.34062	0.404983	0.392563	FALSE
ILF3	-0.02636	0.583008	0.234326	FALSE
ILF3	-0.02636	0.583008	0.234326	FALSE
INPP5D	0.42289	0.390991	0.407833	FALSE
INPP5D	0.42289	0.390991	0.407833	FALSE
IRAK1	0.05254	0.743934	0.128466	FALSE
IRAK1	0.05254	0.743934	0.128466	FALSE
IRAK2	-0.01517	0.954228	0.0203476	FALSE
IRAK2	-0.01517	0.954228	0.0203476	FALSE
IRAK4	0.10894	0.35766	0.44653	FALSE
IRAK4	0.10894	0.35766	0.44653	FALSE
IRF1	0.2294	0.390991	0.407833	FALSE
IRF1	0.2294	0.390991	0.407833	FALSE
IRF2	-0.14267	0.501587	0.299654	FALSE
IRF2	-0.14267	0.501587	0.299654	FALSE
IRF3	0.02781	0.880245	0.0553963	FALSE
IRF3	0.02781	0.880245	0.0553963	FALSE
IRF4	0.33107	0.305094	0.515566	FALSE
IRF4	0.33107	0.305094	0.515566	FALSE
IRF5	0.08494	0.728195	0.137752	FALSE
IRF5	0.08494	0.728195	0.137752	FALSE
IRF7	-0.16922	0.618818	0.208437	FALSE
IRF7	-0.16922	0.618818	0.208437	FALSE
IRF8	0.70345	0.0564899	1.24803	FALSE
IRF8	0.70345	0.0564899	1.24803	FALSE
IRF9	-0.12155	0.47747	0.321054	FALSE
IRF9	-0.12155	0.47747	0.321054	FALSE
IRGM	0.23919	0.394899	0.403514	FALSE
IRGM	0.23919	0.394899	0.403514	FALSE
ISG15	-0.8594	0.0210891	1.67594	TRUE
ISG15	-0.8594	0.0210891	1.67594	TRUE
ISG20	-0.43441	0.203524	0.691385	FALSE
ISG20	-0.43441	0.203524	0.691385	FALSE
ITCH	-0.01838	0.821262	0.0855185	FALSE
ITCH	-0.01838	0.821262	0.0855185	FALSE
ITGA1	0.12227	0.781162	0.107259	FALSE
ITGA1	0.12227	0.781162	0.107259	FALSE
ITGA2	-0.03087	0.583008	0.234326	FALSE
ITGA2	-0.03087	0.583008	0.234326	FALSE
ITGA2B	0.2473	0.425229	0.371377	FALSE
ITGA2B	0.2473	0.425229	0.371377	FALSE
ITGA4	0.51122	0.0491411	1.30855	TRUE
ITGA4	0.51122	0.0491411	1.30855	TRUE
ITGA5	0.02067	0.951208	0.0217246	FALSE
ITGA5	0.02067	0.951208	0.0217246	FALSE
ITGA6	-0.09808	0.660276	0.180275	FALSE
ITGA6	-0.09808	0.660276	0.180275	FALSE
ITGAE	-0.01041	0.855225	0.0679198	FALSE
ITGAE	-0.01041	0.855225	0.0679198	FALSE
ITGAL	0.53506	0.0724059	1.14023	FALSE
ITGAL	0.53506	0.0724059	1.14023	FALSE
ITGAM	0.23722	0.483306	0.315778	FALSE
ITGAM	0.23722	0.483306	0.315778	FALSE
ITGAX	0.13012	0.632088	0.199222	FALSE
ITGAX	0.13012	0.632088	0.199222	FALSE
ITGB1	-0.05465	0.802984	0.095293	FALSE
ITGB1	-0.05465	0.802984	0.095293	FALSE
ITGB2	0.36353	0.215985	0.665577	FALSE
ITGB2	0.36353	0.215985	0.665577	FALSE
ITGB3	0.19385	0.438429	0.358101	FALSE
ITGB3	0.19385	0.438429	0.358101	FALSE
ITGB4	0.68808	0.193726	0.712813	FALSE
ITGB4	0.68808	0.193726	0.712813	FALSE
ITK	0.54383	0.155562	0.808095	FALSE
ITK	0.54383	0.155562	0.808096	FALSE
JAK1	0.18381	0.170263	0.76888	FALSE
JAK1	0.18381	0.170263	0.76888	FALSE
JAK2	0.05545	0.768897	0.114132	FALSE
JAK2	0.05545	0.768897	0.114132	FALSE
JAK3	0.24123	0.310705	0.507652	FALSE
JAK3	0.24123	0.310705	0.507652	FALSE
JAM3	-0.04434	0.877985	0.0565129	FALSE
JAM3	-0.04434	0.877985	0.0565129	FALSE
KIR3DL1	0.01486	0.903198	0.0442169	FALSE
KIR3DL1	0.01486	0.903198	0.0442169	FALSE
KIR3DL2	0.24553	0.501587	0.299654	FALSE
KIR3DL2	0.24553	0.501587	0.299654	FALSE
KIR3DL3	-0.2278	0.153076	0.815092	FALSE
KIR3DL3	-0.2278	0.153076	0.815092	FALSE
KIT	0.01675	0.972042	0.0123149	FALSE
KIT	0.01675	0.972042	0.0123149	FALSE
KLRB1	1.01507	0.0494385	1.30593	TRUE
KLRB1	1.01507	0.0494385	1.30593	TRUE
KLRC1	0.27102	0.276718	0.557963	FALSE
KLRC1	0.27102	0.276718	0.557963	FALSE
KLRC2	-0.0875	0.757896	0.12039	FALSE
KLRC2	-0.0875	0.757896	0.12039	FALSE
KLRC3	-0.23899	0.583008	0.234326	FALSE
KLRC3	-0.23899	0.583008	0.234326	FALSE
KLRD1	0.00183	0.994178	0.00253593	FALSE
KLRD1	0.00183	0.994178	0.00253593	FALSE
KLRF1	0.41717	0.167026	0.777215	FALSE
KLRF1	0.41717	0.167026	0.777215	FALSE
KLRG1	0.59473	0.135537	0.867941	FALSE
KLRG1	0.59473	0.135537	0.867941	FALSE
KLRK1	0.49314	0.192447	0.71569	FALSE
KLRK1	0.49314	0.192447	0.71569	FALSE
LAG3	-0.22264	0.372699	0.428641	FALSE
LAG3	-0.22264	0.372699	0.428641	FALSE
LAIR1	0.29848	0.463135	0.334293	FALSE
LAIR1	0.29848	0.463135	0.334293	FALSE
LAIR2	0.19625	0.574307	0.240856	FALSE
LAIR2	0.19625	0.574307	0.240856	FALSE
LAMP1	-0.00786	0.96734	0.0144207	FALSE
LAMP1	-0.00786	0.96734	0.0144207	FALSE
LAMP2	-0.16373	0.394924	0.403486	FALSE
LAMP2	-0.16373	0.394924	0.403486	FALSE
LAMP3	0.108	0.501587	0.299654	FALSE
LAMP3	0.108	0.501587	0.299654	FALSE
LBP	0.67934	0.760864	0.118693	FALSE
LBP	0.67934	0.760864	0.118693	FALSE
LCK	0.42787	0.122298	0.912581	FALSE
LCK	0.42787	0.122298	0.912581	FALSE
LCN2	-0.05899	0.890548	0.0503428	FALSE
LCN2	-0.05899	0.890548	0.0503428	FALSE
LCP1	0.68556	0.0327637	1.48461	TRUE
LCP1	0.68556	0.0327637	1.48461	TRUE
LGALS3	-0.09908	0.78928	0.102769	FALSE
LGALS3	-0.09908	0.78928	0.102769	FALSE
LIF	0.19265	0.576124	0.239484	FALSE
LIF	0.19265	0.576124	0.239484	FALSE
LILRA1	0.06479	0.6698	0.174055	FALSE
LILRA1	0.06479	0.6698	0.174055	FALSE
LILRA4	-0.109	0.463135	0.334293	FALSE
LILRA4	-0.109	0.463135	0.334293	FALSE
LILRA5	0.13235	0.733001	0.134896	FALSE
LILRA5	0.13235	0.733001	0.134896	FALSE
LILRB1	0.1141	0.729183	0.137164	FALSE
LILRB1	0.1141	0.729183	0.137164	FALSE
LILRB2	0.287	0.378808	0.421581	FALSE
LILRB2	0.287	0.378808	0.421581	FALSE
LILRB3	0.01257	0.97467	0.0111423	FALSE
LILRB3	0.01257	0.97467	0.0111423	FALSE
LOXL2	0.27936	0.355354	0.449338	FALSE
LOXL2	0.27936	0.355354	0.449338	FALSE
LRP1	0.29348	0.361067	0.442412	FALSE
LRP1	0.29348	0.361067	0.442412	FALSE
LRRN3	0.97825	0.0202637	1.69328	TRUE
LRRN3	0.97825	0.0202637	1.69328	TRUE
LTA	0.20702	0.461656	0.335681	FALSE
LTA	0.20702	0.461656	0.335681	FALSE
LTB	0.62687	0.0516609	1.28684	FALSE
LTB	0.62687	0.0516609	1.28684	FALSE
LTBR	-0.00639	0.970053	0.0132044	FALSE
LTBR	-0.00639	0.970053	0.0132044	FALSE
LTF	0.18831	0.605388	0.217967	FALSE
LTF	0.18831	0.605388	0.217967	FALSE
LTK	-0.02855	0.921044	0.0357194	FALSE
LTK	-0.02855	0.921044	0.0357194	FALSE
LY86	0.03457	0.913729	0.0391825	FALSE
LY86	0.03457	0.913729	0.0391825	FALSE
LY9	0.45824	0.11574	0.936518	FALSE
LY9	0.45824	0.11574	0.936518	FALSE
LY96	0.02127	0.959052	0.018158	FALSE
LY96	0.02127	0.959052	0.018158	FALSE
LYN	0.35236	0.150526	0.822389	FALSE
LYN	0.35236	0.150526	0.822389	FALSE
MAF	0.51312	0.141942	0.847888	FALSE
MAF	0.51312	0.141942	0.847888	FALSE
MAGEA1	-0.14064	0.760864	0.118693	FALSE
MAGEA1	-0.14064	0.760864	0.118693	FALSE
MAGEA12	-0.35086	0.357544	0.446671	FALSE
MAGEA12	-0.35086	0.357544	0.446671	FALSE
MAGEA3	-0.69881	0.0494385	1.30593	TRUE
MAGEA3	-0.69881	0.0494385	1.30593	TRUE
MAGEA4	-0.18402	0.583008	0.234326	FALSE
MAGEA4	-0.18402	0.583008	0.234326	FALSE
MAGEB2	0.1387	0.760864	0.118693	FALSE
MAGEB2	0.1387	0.760864	0.118693	FALSE
MAGEC1	-0.29291	0.325806	0.487041	FALSE
MAGEC1	-0.29291	0.325806	0.487041	FALSE
MAGEC2	-0.77812	0.153076	0.815092	FALSE
MAGEC2	-0.77812	0.153076	0.815092	FALSE
MAP2K1	0.12345	0.509296	0.29303	FALSE
MAP2K1	0.12345	0.509296	0.29303	FALSE
MAP2K2	0.35186	0.0165373	1.78154	FALSE
MAP2K2	0.35186	0.0165373	1.78154	FALSE
MAP2K4	0.1115	0.279509	0.553605	FALSE
MAP2K4	0.1115	0.279509	0.553605	FALSE
MAP3K1	0.00992	0.939653	0.0270325	FALSE
MAP3K1	0.00992	0.939653	0.0270325	FALSE
MAP3K5	0.2732	0.216553	0.664436	FALSE
MAP3K5	0.2732	0.216553	0.664436	FALSE
MAP3K7	-0.03476	0.6698	0.174055	FALSE
MAP3K7	-0.03476	0.6698	0.174055	FALSE
MAP4K2	-0.07502	0.583008	0.234326	FALSE
MAP4K2	-0.07502	0.583008	0.234326	FALSE
MAPK1	0.05001	0.540021	0.267589	FALSE
MAPK1	0.05001	0.540021	0.267589	FALSE
MAPK11	0.1802	0.471311	0.326692	FALSE
MAPK11	0.1802	0.471311	0.326692	FALSE
MAPK14	0.07249	0.533174	0.273131	FALSE
MAPK14	0.07249	0.533174	0.273131	FALSE
MAPK3	0.17063	0.279729	0.553262	FALSE
MAPK3	0.17063	0.279729	0.553262	FALSE
MAPK8	0.20439	0.0132357	1.87825	FALSE
MAPK8	0.20439	0.0132357	1.87825	FALSE
MAPKAPK2	0.09229	0.33535	0.474501	FALSE
MAPKAPK2	0.09229	0.33535	0.474501	FALSE
MARCO	1.01893	0.164949	0.78265	FALSE
MARCO	1.01893	0.164949	0.78265	FALSE
MASP1	0.26491	0.807739	0.0927288	FALSE
MASP1	0.26491	0.807739	0.0927288	FALSE
MASP2	0.12592	0.625732	0.203611	FALSE
MASP2	0.12592	0.625732	0.203611	FALSE
MAVS	0.00623	0.964517	0.0156901	FALSE
MAVS	0.00623	0.964517	0.0156901	FALSE
MBL2	0.37389	0.463135	0.334293	FALSE
MBL2	0.37389	0.463135	0.334293	FALSE
MCAM	-0.07235	0.816658	0.08796	FALSE
MCAM	-0.07235	0.816658	0.08796	FALSE
MEF2C	0.2101	0.606709	0.217019	FALSE
MEF2C	0.2101	0.606709	0.217019	FALSE
MEFV	0.14578	0.714844	0.145789	FALSE
MEFV	0.14578	0.714844	0.145789	FALSE
MERTK	-0.14639	0.57656	0.239155	FALSE
MERTK	-0.14639	0.57656	0.239155	FALSE
MFGE8	-0.11746	0.737516	0.132229	FALSE
MFGE8	-0.11746	0.737516	0.132229	FALSE
MICA	0.08034	0.629843	0.200768	FALSE
MICA	0.08034	0.629843	0.200768	FALSE
MICB	0.14181	0.469913	0.327983	FALSE
MICB	0.14181	0.469913	0.327983	FALSE
MIF	-0.16624	0.502803	0.298602	FALSE
MIF	-0.16624	0.502803	0.298602	FALSE
MKI67	0.30743	0.125572	0.901108	FALSE
MKI67	0.30743	0.125572	0.901108	FALSE
MME	-0.31993	0.493619	0.306608	FALSE
MME	-0.31993	0.493619	0.306608	FALSE
MNX1	0.40639	0.172607	0.762941	FALSE
MNX1	0.40639	0.172607	0.762941	FALSE
MPPED1	0.69767	0.583008	0.234326	FALSE
MPPED1	0.69767	0.583008	0.234326	FALSE
MR1	-0.12227	0.541626	0.266301	FALSE
MR1	-0.12227	0.541626	0.266301	FALSE
MRC1	0.49948	0.378268	0.4222	FALSE
MRC1	0.49948	0.378268	0.4222	FALSE
MS4A1	0.67895	0.125834	0.900201	FALSE
MS4A1	0.67895	0.125834	0.900201	FALSE
MS4A2	0.23195	0.463135	0.334293	FALSE
MS4A2	0.23195	0.463135	0.334293	FALSE
MSR1	0.02459	0.948264	0.0230707	FALSE
MSR1	0.02459	0.948264	0.0230707	FALSE
MST1R	0.04424	0.874435	0.0582726	FALSE
MST1R	0.04424	0.874435	0.0582726	FALSE
MUC1	-0.128	0.799557	0.0971508	FALSE
MUC1	-0.128	0.799557	0.0971508	FALSE
MX1	-0.71019	0.0784912	1.10518	FALSE
MX1	-0.71019	0.0784912	1.10518	FALSE
MYD88	-0.0216	0.895121	0.0481182	FALSE
MYD88	-0.0216	0.895121	0.0481182	FALSE
NCAM1	-0.58474	0.210965	0.675789	FALSE
NCAM1	-0.58474	0.210965	0.675789	FALSE
NCF4	0.43253	0.192317	0.715983	FALSE
NCF4	0.43253	0.192317	0.715983	FALSE
NCR1	-0.07685	0.714844	0.145789	FALSE
NCR1	-0.07685	0.714844	0.145789	FALSE
NEFL	0.1325	0.172607	0.762941	FALSE
NEFL	0.1325	0.172607	0.762941	FALSE
NFATC1	0.29891	0.154972	0.809746	FALSE
NFATC1	0.29891	0.154972	0.809746	FALSE
NFATC2	0.25474	0.295776	0.529037	FALSE
NFATC2	0.25474	0.295776	0.529037	FALSE
NFATC3	0.15712	0.286004	0.543627	FALSE
NFATC3	0.15712	0.286004	0.543627	FALSE
NFATC4	0.07945	0.731877	0.135562	FALSE
NFATC4	0.07945	0.731877	0.135562	FALSE
NFIL3	-0.05696	0.79543	0.0993982	FALSE
NFIL3	-0.05696	0.79543	0.0993982	FALSE
NFKB1	-0.06338	0.903198	0.0442169	FALSE
NFKB1	-0.06338	0.903198	0.0442169	FALSE
NFKB2	-0.06519	0.698253	0.155987	FALSE
NFKB2	-0.06519	0.698253	0.155987	FALSE
NFKBIA	-0.00741	0.961659	0.0169789	FALSE
NFKBIA	-0.00741	0.961659	0.0169789	FALSE
NKG7	0.73311	0.0775317	1.11052	FALSE
NKG7	0.73311	0.0775317	1.11052	FALSE
NLRC5	0.33273	0.165508	0.781182	FALSE
NLRC5	0.33273	0.165508	0.781182	FALSE
NLRP3	0.1679	0.541626	0.266301	FALSE
NLRP3	0.1679	0.541626	0.266301	FALSE
NOD1	0.16171	0.228708	0.640718	FALSE
NOD2	0.08214	0.74949	0.125234	FALSE
NOTCH1	0.29432	0.0259787	1.58538	FALSE
NOTCH2	-0.01923	0.951538	0.0215738	FALSE
NRP1	0.34436	0.2309	0.636577	FALSE
NT5E	0.48477	0.216553	0.664436	FALSE
NUP107	-0.07636	0.509829	0.292575	FALSE
OAS1	-0.34995	0.336167	0.473445	FALSE
OAS2	-0.49929	0.107678	0.967873	FALSE
OAS3	-0.59829	0.0842709	1.07432	FALSE
OASL	-0.59466	0.0988399	1.00507	FALSE
OAZ1	0.28295	0.0962104	1.01678	FALSE
OSM	-0.0801	0.6698	0.174055	FALSE
PASD1	-0.03501	0.6698	0.174055	FALSE
PAX5	0.01262	0.903198	0.0442169	FALSE
PBK	-0.22345	0.390991	0.407833	FALSE
PDCD1	0.16922	0.598865	0.222671	FALSE
PDCD1LG2	0.12684	0.621115	0.206828	FALSE
PDGFC	0.33999	0.0872595	1.05919	FALSE
PDGFRB	0.41829	0.0882803	1.05414	FALSE
PECAM1	0.1702	0.658271	0.181595	FALSE
PIK3CD	0.09756	0.680908	0.166911	FALSE
PIK3CG	0.35308	0.231539	0.635376	FALSE
PIN1	0.08652	0.325806	0.487041	FALSE
PLA2G1B	-0.17607	0.0579834	1.2367	FALSE
PLA2G6	0.09459	0.634211	0.197766	FALSE
PLAU	0.17874	0.705481	0.151514	FALSE
PLAUR	-0.19514	0.376308	0.424457	FALSE
PMCH	0.30407	0.39394	0.40457	FALSE
PNMA1	-0.24075	0.130396	0.884737	FALSE
POU2AF1	0.333	0.255804	0.592093	FALSE
POU2F2	0.22398	0.476772	0.321689	FALSE
PPARG	0.36779	0.463135	0.334293	FALSE
PPBP	0.67716	0.140173	0.853335	FALSE
PRAME	-1.14086	0.0547679	1.26147	FALSE
PRF1	0.46178	0.206992	0.684046	FALSE
PRG2	0.10565	0.764441	0.116656	FALSE
PRKCD	-0.06535	0.813156	0.0898261	FALSE
PRKCE	-0.4458	0.00323041	2.49074	FALSE
PRM1	0.13811	0.267578	0.572549	FALSE
PSEN1	-0.04677	0.780258	0.107762	FALSE
PSEN2	-0.3368	0.501587	0.299654	FALSE
PSMB10	0.03716	0.855225	0.0679198	FALSE
PSMB7	-0.05989	0.713896	0.146365	FALSE
PSMB8	-0.15567	0.437303	0.359218	FALSE
PSMB9	0.03406	0.88636	0.0523899	FALSE
PSMD7	-0.0836	0.557698	0.253601	FALSE
PTEN	0.29532	0.325806	0.487041	FALSE
PTGDR2	0.11087	0.637814	0.195306	FALSE
PTGER4	0.21517	0.398061	0.400051	FALSE
PTGS2	-0.17467	0.652084	0.185697	FALSE
PTPRC	0.45393	0.202597	0.693367	FALSE
PVR	0.18729	0.218746	0.660061	FALSE
PYCARD	0.10912	0.632574	0.198889	FALSE
RAG1	-0.15803	0.463135	0.334293	FALSE
REL	-0.04383	0.241211	0.617603	FALSE
RELA	-0.19984	0.122039	0.913502	FALSE
RELB	-0.00207	0.991992	0.00349182	FALSE
REPS1	0.06583	0.719976	0.142682	FALSE
RIPK2	-0.18454	0.295776	0.529037	FALSE
ROPN1	0.06776	0.42627	0.370316	FALSE
ROR2	-0.21382	0.436239	0.360275	FALSE
RORA	0.33402	0.331157	0.479966	FALSE
RORC	0.58339	0.213697	0.670202	FALSE
RPS6	0.24976	0.235754	0.627541	FALSE
RRAD	-0.06592	1	0	FALSE
RUNX1	0.43453	0.0919415	1.03649	FALSE
RUNX3	-0.12086	0.603952	0.218998	FALSE
S100A12	0.37099	0.439968	0.356579	FALSE
S100A7	-0.25511	0.426981	0.369592	FALSE
S100A8	0.40242	0.625732	0.203611	FALSE
S100B	-0.75185	0.541626	0.266301	FALSE
SAA1	0.98287	0.267578	0.572549	FALSE
SBNO2	0.06458	0.77071	0.113109	FALSE
SELE	0.19478	1	0	FALSE
SELL	0.643	0.0730567	1.13634	FALSE
SELPLG	0.44281	0.241211	0.617603	FALSE
SEMG1	-0.07078	0.463135	0.334293	FALSE
SERPINB2	0.00395	1	0	FALSE
SERPINB9	0.16843	0.440157	0.356392	FALSE
SERPING1	0.31272	0.555019	0.255692	FALSE
SFRP1	0.46285	0.135254	0.86885	FALSE
SH2B2	0.10402	0.708876	0.14943	FALSE
SH2D1A	0.7633	0.0457709	1.33941	TRUE
SH2D1B	0.22004	0.500571	0.300535	FALSE
SIGIRR	0.71582	0.0189083	1.72335	TRUE
SIGLEC1	0.20868	0.554734	0.255915	FALSE
SIRPA	-0.20556	0.480264	0.31852	FALSE
SLAMF1	0.45904	0.133607	0.87417	FALSE
SLAMF6	0.34115	0.202987	0.692532	FALSE
SLAMF7	0.1322	0.697416	0.156508	FALSE
SLC11A1	-0.38018	0.183483	0.736405	FALSE
SMAD2	-0.11955	0.393164	0.405426	FALSE
SMAD3	0.32658	0.0855561	1.06775	FALSE
SMAD5	-0.08707	0.536343	0.270557	FALSE
SMPD3	0.24698	0.416707	0.380169	FALSE
SOCS1	0.03215	0.88644	0.0523508	FALSE
SPA17	0.1283	0.951538	0.0215738	FALSE
SPACA3	0.20921	0.118896	0.924831	FALSE
SPANXB1	0.01312	0.962949	0.0163966	FALSE
SPINK5	-0.07582	0.770967	0.112964	FALSE
SPN	0.7256	0.0477936	1.32063	TRUE
SPO11	0.55118	0.0905762	1.04299	FALSE
SPP1	-1.18719	0.0251383	1.59966	TRUE
SSX1	0.36986	0.193726	0.712813	FALSE
SSX4	0.10467	0.745523	0.127539	FALSE
ST6GAL1	0.31819	0.371286	0.430291	FALSE
STAT1	-0.24766	0.249302	0.603274	FALSE
STAT2	-0.01613	0.922283	0.035136	FALSE
STAT3	0.23342	0.151843	0.818604	FALSE
STAT4	0.18006	0.59712	0.223938	FALSE
STAT5B	0.09077	0.637671	0.195403	FALSE
STAT6	0.1258	0.541626	0.266301	FALSE
STING1	0.12626	0.591486	0.228055	FALSE
SYCP1	-0.04004	0.883934	0.0535801	FALSE
SYK	0.36709	0.27808	0.555831	FALSE
SYT17	0.32147	0.217922	0.6617	FALSE
TAB1	0.01063	0.921611	0.0354524	FALSE
TAGLN	0.05574	0.583008	0.234326	FALSE
TAL1	0.16668	0.6698	0.174055	FALSE
TANK	0.02463	0.784528	0.105392	FALSE
TAP1	-0.19223	0.274662	0.561202	FALSE
TAP2	-0.17601	0.270547	0.567757	FALSE
TAPBP	0.15001	0.20886	0.680145	FALSE
TARP	0.3957	0.20689	0.68426	FALSE
TBK1	-0.10993	0.251851	0.598856	FALSE
TBX21	0.20651	0.42627	0.370316	FALSE
TCF7	0.33578	0.128677	0.890499	FALSE
TFE3	-0.024	0.882262	0.0544025	FALSE
TFEB	0.04078	0.867032	0.0619649	FALSE
TFRC	0.06687	0.583008	0.234326	FALSE
TGFB1	0.37032	0.0948845	1.0228	FALSE
TGFB2	0.35016	0.390991	0.407833	FALSE
TGFB3	0.56212	0.0708009	1.14996	FALSE
TGFBR1	-0.04332	0.802057	0.0957947	FALSE
TGFBR2	0.45909	0.102894	0.987612	FALSE
THBD	0.29546	0.25433	0.594602	FALSE
THBS1	-0.19421	0.390991	0.407833	FALSE
THY1	0.07822	0.843335	0.0740001	FALSE
TICAM1	0.01578	0.937853	0.0278654	FALSE
TICAM2	0.07202	0.727785	0.137997	FALSE
TIGIT	0.22745	0.381195	0.418853	FALSE
TIRAP	0.11625	0.529396	0.276219	FALSE
TLR1	0.26352	0.421282	0.375427	FALSE
TLR10	0.36705	0.0418701	1.3781	FALSE
TLR2	-0.31915	0.158602	0.79969	FALSE
TLR3	-0.2345	0.187623	0.726714	FALSE
TLR4	0.33739	0.407511	0.389861	FALSE
TLR5	0.26077	0.371198	0.430394	FALSE
TLR6	0.27749	0.300949	0.521508	FALSE
TLR7	0.44521	0.21621	0.665124	FALSE
TLR8	0.34074	0.39111	0.407701	FALSE
TLR9	-0.0543	0.760864	0.118693	FALSE
TMEFF2	-0.11982	0.708952	0.149383	FALSE
TNF	0.45953	0.118582	0.92598	FALSE
TNFAIP3	-0.04128	0.86561	0.0626779	FALSE
TNFAIP6	-0.0516	0.841832	0.0747745	FALSE
TNFRSF10B	0.06104	0.731471	0.135803	FALSE
TNFRSF10C	0.40108	0.260048	0.584946	FALSE
TNFRSF11A	0.22376	0.444354	0.352271	FALSE
TNFRSF11B	0.86604	0.063374	1.19809	FALSE
TNFRSF12A	-0.00326	0.951538	0.0215738	FALSE
TNFRSF13B	0.24882	0.450601	0.346208	FALSE
TNFRSF13C	0.07927	0.7451	0.127785	FALSE
TNFRSF14	-0.17167	0.443903	0.352712	FALSE
TNFRSF17	0.67621	0.0589993	1.22915	FALSE
TNFRSF18	0.04303	0.87775	0.0566293	FALSE
TNFRSF1A	0.07135	0.714844	0.145789	FALSE
TNFRSF1B	0.365	0.204292	0.689748	FALSE
TNFRSF25	0.10375	0.74855	0.125779	FALSE
TNFRSF4	-0.00017	0.999465	0.000232398	FALSE
TNFRSF8	0.24267	0.529319	0.276283	FALSE
TNFRSF9	0.37271	0.233454	0.631799	FALSE
TNFSF10	0.22915	0.531809	0.274245	FALSE
TNFSF11	0.4687	0.104004	0.98295	FALSE
TNFSF12	-0.0053	0.983363	0.00728599	FALSE
TNFSF13	0.0043	0.986156	0.00605445	FALSE
TNFSF13B	-0.16438	0.607374	0.216544	FALSE
TNFSF14	-0.16469	0.729839	0.136773	FALSE
TNFSF15	0.15683	0.643559	0.191412	FALSE
TNFSF18	0.05997	0.819868	0.086256	FALSE
TNFSF4	-0.22508	0.193726	0.712813	FALSE
TNFSF8	-0.03483	0.807739	0.0927288	FALSE
TOLLIP	-0.08609	0.74402	0.128415	FALSE
TP53	0.10088	0.694276	0.158468	FALSE
TPSAB1	1.16011	0.119197	0.923734	FALSE
TPTE	-0.30649	0.714844	0.145789	FALSE
TRAF1	0.3051	0.155927	0.80708	FALSE
TRAF2	-0.07386	0.685539	0.163968	FALSE
TRAF3	0.09092	0.512437	0.29036	FALSE
TRAF6	-0.07572	0.45166	0.345188	FALSE
TREM1	-0.62059	0.0288178	1.54034	TRUE
TREM2	-0.17107	0.594302	0.225993	FALSE
TTK	0.11878	0.703777	0.152565	FALSE
TWIST2	0.3998	0.241958	0.616261	FALSE
TXK	-0.13201	0.665691	0.176727	FALSE
TXNIP	0.05184	0.892045	0.0496133	FALSE
TYK2	0.19554	0.0586881	1.23145	FALSE
UBC	-0.14277	0.135254	0.86885	FALSE
ULBP2	0.05736	0.845674	0.0727972	FALSE
USP9Y	0.13501	0.682847	0.165677	FALSE
VCAM1	0.31972	0.231904	0.634692	FALSE
VEGFA	-0.39516	0.421472	0.375232	FALSE
VEGFB	-0.03445	0.794874	0.0997019	FALSE
VEGFC	0.41836	0.272978	0.563872	FALSE
WNT10A	0.43341	0.247866	0.605783	FALSE
WNT11	0.7487	0.0789908	1.10242	FALSE
WNT4	0.25154	0.625732	0.203611	FALSE
WNT5A	0.04473	0.898501	0.0464815	FALSE
WNT5B	0.06051	0.838818	0.0763322	FALSE
XCL2	0.22095	0.537266	0.26981	FALSE
XCR1	0.16686	0.541626	0.266301	FALSE
YTHDF2	-0.30981	0.216553	0.664436	FALSE
ZAP70	0.40928	0.153076	0.815092	FALSE
ZNF205	-0.06512	0.789625	0.102579	FALSE
